# Supplementary material for: Imaging of the brain–heart axis: prognostic value in a European setting
Source: Eur Heart J. 2024 Apr 10;45(18):1613–30. doi: 10.1093/eurheartj/ehae162 (PMC11089334; doi:10.1093/eurheartj/ehae162)
Supplement: ehae162_Supplementary_Data [file ehae162_supplementary_data.zip]

Archive with 4 entries (4 files):
- 5_Supplementary Material_Revision.docx
- 5_Supplementary Table1.docx
- 5_Supplementary Table2_v2.docx
- 5_Supplementary Table3_New.docx
